# Supplementary material for: Enhancing Physicochemical Properties and Single Cell Performance of Sulfonated Poly(arylene ether) (SPAE) Membrane by Incorporation of Phosphotungstic Acid and Graphene Oxide: A Potential Electrolyte for Proton Exchange Membrane Fuel Cells
Source: Polymers (Basel). 2021 Jul 19;13(14):2364. doi: 10.3390/polym13142364 (PMC8309513; doi:10.3390/polym13142364)
Supplement: Supplementary file 1 [file polymers-13-02364-s001.zip]

Archive with 1 entries (1 files):
- polymers-1257961-supplementary.pdf
